# Supplementary material for: Phenotypic screening for quinolone resistance in Escherichia coli
Source: Eur J Clin Microbiol Infect Dis. 2019 Jun 18;38(9):1765–71. doi: 10.1007/s10096-019-03608-w (PMC6695352; doi:10.1007/s10096-019-03608-w)
Supplement: Supplementary file 3 — (XLSX 16 kb) [file 10096_2019_3608_MOESM3_ESM.xlsx]

## Sheet: Blad1
			Diskdiffusion (mm)			MIC (mg/L)		Gyr A		Par C		Qnr B1	Qnr S1	AAC-lb
	Nalidixinsyra	Ciprofloxacin	Levofloxacin	Moxifloxacin	Pefloxacin	Ciprofloxacin		S83L	D87N/Y	S80I	E84V/G
B38	23	32	30	30	29	≤ 0.06
U10	27	33	33	33	32	≤ 0.06
J50-2b	24	30	28	28	28	≤ 0.06
J65-2C	6	15	27	27	21	0.25
J67-2D	23	32	29	27	26	≤ 0.06
J70-2D	24	32	31	30	29	≤ 0.06
K15-2B	25	30	31	28	29	≤ 0.06
K16-2B	24	33	33	27	28	≤ 0.06
K33-2	22	35	33	29	28	≤ 0.06
K35-2	24	34	31	27	29	≤ 0.06
L110-2C	25	30	30	26	28	≤ 0.06
L112-2	24	32	30	28	28	≤ 0.06
L14-2b	23	34	30	26	26	≤ 0.06
L2-2B	23	30	28	27	27	≤ 0.06
L26-2	24	32	28	26	28	≤ 0.06
L29-2A	23	32	29	27	28	≤ 0.06
L33-2B	22	28	28	25	25	≤ 0.06
L34-2	25	32	28	26	28	≤ 0.06
L43-2B	25	32	32	29	30	≤ 0.06
L52-2B	23	36	33	30	29	≤ 0.06
L53-2	26	36	31	30	30	≤ 0.06
L57-2C	23	30	28	25	26	≤ 0.06
L67-2B	27	34	32	30	29	≤ 0.06
L70-2	25	34	33	32	30	≤ 0.06
L77-2B	26	32	31	30	29	≤ 0.06
L80-2B	28	35	33	30	30	≤ 0.06
L91-2B	24	37	33	34	29	≤ 0.06
L9-2	25	33	31	29	29	≤ 0.06
L98-2B	25	34	30	28	28	≤ 0.06
L99-2B	25	34	32	32	30	≤ 0.06
B44	28	36	34	32	31	≤ 0.06
B49	23	34	32	32	30	≤ 0.06
U1	24	28	27	26	26	≤ 0.06
U3	26	32	28	28	28	≤ 0.06
U4	27	32	31	29	30	≤ 0.06
U5	25	34	33	32	31	≤ 0.06
U12	22	31	31	27	30	≤ 0.06
U13	27	32	32	30	30	≤ 0.06
K4-2C	23	32	29	27	27	≤ 0.06								1*	*Found on secondary testing to carry aac(6')-lb and not the quinolone-modifying variant aac(6')-lb-cr.
F11	6	30	26	23	21	0.5		1
F18	6	27	24	22	18	0.25		1
B7	7	24	23	22	20	0.25		1
B9	6	24	23	21	19	0.25		1
B15	6	26	26	24	23	0.25		1
B16	6	26	24	22	20	0.25		1
B18	6	28	26	26	26	0.25		1
B26	6	27	26	23	21	0.25		1
B31	6	24	24	23	6	0.25		1
B40	6	27	27	24	19	0.25		1
B41	6	24	24	21	20	0.25		1
B43	11	28	27	26	21	0.25		1
B45	6	27	25	23	17	0.5		1
B48	6	24	24	23	19	0.25		1
B50	6	26	24	22	17	0.25		1
B51	8	29	27	25	20	0.25		1
U6	6	25	22	23	20	0.25		1
F2	6	25	23	23	19	0.25		1
F3	6	27	27	25	21	0.25		1
F4	6	27	25	23	22	0.12		1
F8	6	27	26	25	22	0.25		1
F14	6	29	27	21	20	0.12		1
F24	7	33	33	29	25	0.12		1
F25	6	25	25	23	20	0.25		1
F30	6	28	26	24	19	0.25		1
F31	6	26	24	22	19	0.25		1
F35	6	12	14	24	23	0.25		1
F36	6	25	23	21	21	0.25		1
F7	6	27	25	23	22	0.12			1
F10	6	29	26	24	22	0.25		1	1
F28	6	6	6	6	6	> 2		1		1
B10	6	7	11	8	6	> 2		1	1	1
B24	6	6	6	6	6	> 2		1	1	1
B30	6	6	10	8	6	> 2		1	1	1
B34	6	6	9	8	6	> 2		1	1	1
B39	6	6	9	8	6	> 2		1	1	1
B42	6	6	10	9	6	> 2		1	1	1
F1	6	10	16	15	6	> 2		1	1	1
F15	6	14	14	11	6	> 2		1	1	1
F38	6	8	10	8	6	> 2		1	1	1
F9	6	6	6	6	6	> 2		1	1	1
F12	6	6	11	9	6	> 2		1	1	1
F26	6	13	11	9	6	> 2		1	1	1
F29	6	6	6	6	6	> 2		1	1	1
F33	6	6	6	10	6	> 2		1	1	1
F34	6	6	10	9	6	> 2		1	1	1
B12	6	6	6	6	6	> 2		1	1	1	1
F27	6	6	6	6	6	> 2		1	1	1	1
F23	6	7	8	6	6	> 2		1	1	1	1
B28	6	6	9	6	6	> 2		1	1	1	1
B32	6	6	10	6	6	> 2		1	1	1	1
B23	6	6	6	6	6	> 2		1	1	1	1
B37	6	6	6	6	6	> 2		1	1	1				1
B47	6	6	6	6	6	> 2		1	1	1				*	positive yield for aac, but not verified by sequencing.
K6-2A	12	22	21	16	19	0.5						1
F22	14	25	23	19	19	0.5						1
L98-2A	15	23	23	18	20	0.25						1
F20	9	25	25	20	13	1							1
B46	27	34	31	30	30	≤ 0.06							1
B35	16	25	26	10	19	0.5							1
J66-2D	14	24	24	20	16	0.5							1
J67-2E	6	10	10	8	6	1							1
K12-2C	6	17	17	13	11	2							1
K38-15	15	23	23	19	18	0.25							1
L27-2A	16	22	22	18	16	0.5							1
L37-2	20	24	23	21	20	0.25							1
L67-2E	20	24	22	19	18	0.25							1
J5-2a	27	30	34	32	32	≤ 0.06								1
F6	6	26	29	23	7	0.5		1						1
